# Supplementary material for: The revelation of genomic breed composition using target capture sequencing: a case of Taxodium
Source: For Res (Fayettev). 2024 Oct 8;4:e034. doi: 10.48130/forres-0024-0031 (PMC11524225; doi:10.48130/forres-0024-0031)
Supplement: Supplementary file 1 — Supplementary data to this article can be found online. [file forres-0024-0031-S1.zip]

Archive with 11 entries (11 files):
- 10.48130_forres-0024-0031-Suppl-FigureS1.pdf
- 10.48130_forres-0024-0031-Suppl-FigureS2.pdf
- 10.48130_forres-0024-0031-Suppl-FigureS3.pdf
- 10.48130_forres-0024-0031-Suppl-FigureS4.pdf
- 10.48130_forres-0024-0031-Suppl-FigureS5.pdf
- 10.48130_forres-0024-0031-Suppl-FigureS6.pdf
- 10.48130_forres-0024-0031-Suppl-FigureS7.pdf
- 10.48130_forres-0024-0031-Suppl-TableS1.xlsx
- 10.48130_forres-0024-0031-Suppl-TableS2.xlsx
- 10.48130_forres-0024-0031-Suppl-TableS3.xlsx
- 10.48130_forres-0024-0031-Suppl-TableS4.xlsx
