# Supplementary material for: The revelation of genomic breed composition using target capture sequencing: a case of Taxodium
Source: For Res (Fayettev). 2024 Oct 8;4:e034. doi: 10.48130/forres-0024-0031 (PMC11524225; doi:10.48130/forres-0024-0031)
Supplement: Supplementary file 1 — Supplementary data to this article can be found online. [file forres-0024-0031-S1.zip › 10.48130_forres-0024-0031-Suppl-TableS1.xlsx]

## Sheet: Sheet1
Table S1 Sample collecting information
Taxa	Site	collecting year	Individual coding
Introduced Taxodium mucronatum	Nanjing Forestry University	2019	ITM1-2
Introduced Taxodium mucronatum	Nanjing Forestry University	2019	ITM2-2
Introduced Taxodium mucronatum	Nanjing Forestry University	2019	ITM3-2
Introduced Taxodium mucronatum	Nanjing Forestry University	2019	ITM4-2
Introduced Taxodium mucronatum	Nanjing Forestry University	2019	ITM5-2
Introduced Taxodium mucronatum	Nanjing Botanical Garden	2019	ITM6-2
Introduced Taxodium mucronatum	Southeast University	2019	ITM02
Taxodium mucronatum	Mexico:Oaxaca	2007	Mxg50J
Taxodium mucronatum	Mexico:Oaxaca	1994	Mxg296
Taxodium mucronatum	Mexico:Estado México	1929	Mxg297
Taxodium mucronatum	Unknown (from Edinburgh Botanical Garden collection)	1969	Mxg756
Cryptomeria fortunei	Nanjing Forestry University	2019	Ls1-2
Cryptomeria fortunei	Nanjing Forestry University	2019	Ls2-2
Cryptomeria fortunei	Nanjing Forestry University	2019	Ls3-2
Taxodium ‘Zhongshanshan 111’	Nanjing Botanical Garden	2019	Zss111-2
(breed “111”)
Taxodium ‘Zhongshanshan 302’	Nanjing Botanical Garden	2019	Zss302-2
(breed “302”)
Taxodium ‘Zhongshanshan 401’	Nanjing Botanical Garden	2019	Zss401-2
(breed “401”)
Taxodium ‘Zhongshanshan 405’	Nanjing Botanical Garden	2019	Zss405-2
(breed “405”)
Taxodium distichum	Nanjing Botanical Garden	2019	Lys4-2
Taxodium distichum	Nanjing Botanical Garden	2019	Lys5-2
Taxodium distichum	Nanjing Botanical Garden	2019	Lys6-2
Taxodium distichum	Nanjing Botanical Garden	2019	Lys7-2
Glyptostrobus pensilis	Hangzhou Botanical Garden	2019	Ss4
Glyptostrobus pensilis	Shanghai Botanical Garden	2019	Ss2-2
Glyptostrobus pensilis	Shanghai Botanical Garden	2019	Ss1-2
Taxodium ascendens	Nanjing Forestry University	2019	Cs2-2
Taxodium ascendens	Nanjing Forestry University	2019	Cs1-2
Taxodium ascendens	Nanjing Botanical Garden	2019	Cs7-2
Taxodium ascendens	Nanjing Botanical Garden	2019	Cs6-2
Taxodium ascendens	Nanjing Botanical Garden	2019	Cs5-2
Taxodium ascendens	Nanjing Botanical Garden	2019	Cs3-12-2
