# Supplementary material for: The revelation of genomic breed composition using target capture sequencing: a case of Taxodium
Source: For Res (Fayettev). 2024 Oct 8;4:e034. doi: 10.48130/forres-0024-0031 (PMC11524225; doi:10.48130/forres-0024-0031)
Supplement: Supplementary file 1 — Supplementary data to this article can be found online. [file forres-0024-0031-S1.zip › 10.48130_forres-0024-0031-Suppl-TableS2.xlsx]

## Sheet: Sheet1
Table S2 Three calibration points used in the divergence time estimation for Taxodium and close genus. Ma: million years ago.
Node	Description	Stratum and age priors (Ma)
A	Stem of Sequoioideae	183 (150-215)
B	Crown of Taxodioideae	127 (111-154)
C	Split: Taxodium and Glyptostrobus	58 (12-110)
