# Supplementary material for: The revelation of genomic breed composition using target capture sequencing: a case of Taxodium
Source: For Res (Fayettev). 2024 Oct 8;4:e034. doi: 10.48130/forres-0024-0031 (PMC11524225; doi:10.48130/forres-0024-0031)
Supplement: Supplementary file 1 — Supplementary data to this article can be found online. [file forres-0024-0031-S1.zip › 10.48130_forres-0024-0031-Suppl-TableS3.xlsx]

## Sheet: Sheet1
Table S3 Climate variables usage in SDMs.
	Taxodium mucronatum	Taxodium distichum	Taxodium ascendens
Bio1
Bio2		✓	✓
Bio3	✓
Bio4		✓
Bio5	✓		✓
Bio6
Bio7	✓		✓
Bio8		✓
Bio9		✓
Bio10		✓	✓
Bio11	✓
Bio12			✓
Bio13	✓
Bio14			✓
Bio15		✓
Bio16
Bio17		✓
Bio18		✓	✓
Bio19	✓
