# Supplementary material for: The revelation of genomic breed composition using target capture sequencing: a case of Taxodium
Source: For Res (Fayettev). 2024 Oct 8;4:e034. doi: 10.48130/forres-0024-0031 (PMC11524225; doi:10.48130/forres-0024-0031)
Supplement: Supplementary file 1 — Supplementary data to this article can be found online. [file forres-0024-0031-S1.zip › 10.48130_forres-0024-0031-Suppl-TableS4.xlsx]

## Sheet: Sheet1
Table S4 Estimated Posterior Probabilities of that Each Individual Belongs to Each of the Different Genotype Frequency Categories. The number in the quote separated by “/” represent the expected proportion of each categories: 00, 01, 10, 11. For example, 0.500/0.250/0.250/0.000 means the proportion of the 00, 01, 10 and 11 genotype of this individual is supposed to be 0.500, 0.250, 0.250 and 0.00…
Population	Indiv. Name	Parent1 (1.000/0.000/0.000/0.000)	Parent2 (0.000/0.000/0.000/1.000)	F1	F2	B1	B2
				(0.000/0.500/0.500/0.000)	(0.250/0.250/0.250/0.250)	(0.500/0.250/0.250/0.000)	(0.000/0.250/0.250/0.500)
T. ascendens	Cs1-2	1	0	0	0	0	0
T. ascendens	Cs2-2	1	0	0	0	0	0
T. ascendens	Cs3-12-2	1	0	0	0	0	0
T. ascendens	Cs5-2	1	0	0	0	0	0
T. ascendens	Cs6-2	1	0	0	0	0	0
T. ascendens	Cs7-2	1	0	0	0	0	0
T. mucronatum	Mxg296	0	0.28818	0	0.00894	0	0.70288
T. mucronatum	Mxg297	0	0.41691	0	0	0	0.58309
T. mucronatum	Mxg50J	0	1	0	0	0	0
T. mucronatum	Mxg756	0	0.99968	0	0	0	0.00032
T. ‘Zhongshanshan’	Zss111-2	0	0	1	0	0	0
T. ‘Zhongshanshan’	Zss302-2	0	0	0.98542	1e-05	0	0.01457
T. ‘Zhongshanshan’	Zss401	0	0	1	0	0	0
T. ‘Zhongshanshan’	Zss405-2	0	0	0.99989	0	0	0.0001
T. distichum	Lys4-2	1	0	0	0	0	0
T. distichum	Lys5-2	1	0	0	0	0	0
T. distichum	Lys6-2	1	0	0	0	0	0
T. distichum	Lys7-2	0.99996	0	0	0	4e-05	0
